# Supplementary material for: Structural and Immunodiagnostic Characterization of Synthetic Antigen B Subunits From Echinococcus granulosus and Their Evaluation as Target Antigens for Cyst Viability Assessment
Source: Clin Infect Dis. 2017 Nov 15;66(9):1342–51. doi: 10.1093/cid/cix1006 (PMC5905600; doi:10.1093/cid/cix1006)
Supplement: Supplementary File S2 [file cix1006_suppl_supplementary_file_s2.xlsx]

## Sheet: AgB1_EDC
MS signals generated by cross-linked peptides and their attribution as the interacting residues from AgB1 dimer’s, trimer’s, tetramer’s and High Molecular Weight (HMW) gel bands.
Score	m/z	Charge	Experimental M+H+	Theoretical M+H+	Deviation in ppm	Peptide α	Protein α	From	To	Peptide β	Protein β	From	To	Scan number	best linkage position peptide α/position in the protein α	best linkage position peptide β/position in the protein β
Dimer AgB1 EDC
113	628.624	3	1883.86	1883.86	-1.3801	{DDGLTSTSR]	>AgB1	1	9	{DDGLTSTSR]	>AgB1	1	9	3338	{1/N-Terminal	D1/D1
Trimer AgB1 EDC
143	589.791	4	2356.14	2356.14	-0.4669	[SVmKmFGEVK]	>AgB1	10	19	[SVmKmFGEVK]	>AgB1	10	19	3912	E8/E17	K4/K13
141	471.719	4	1883.85	1883.86	-2.1764	{DDGLTSTSR]	>AgB1	1	9	{DDGLTSTSR]	>AgB1	1	9	3309	{1/N-Terminal	D1/D1
136	632.309	3	1894.91	1894.91	-0.5277	[mFGEVK]	>AgB1	14	19	[SVmKmFGEVK]	>AgB1	10	19	4229	E4/E17	K4/K13
135	628.624	3	1883.86	1883.86	-0.8493	{DDGLTSTSR]	>AgB1	1	9	{DDGLTSTSR]	>AgB1	1	9	3820	D1/D1	{1/N-Terminal
129	474.483	4	1894.91	1894.91	-0.5805	[mFGEVK]	>AgB1	14	19	[SVmKmFGEVK]	>AgB1	10	19	4218	E4/E17	K4/K13
122	619.643	3	1856.91	1856.91	0.5385	[GLIAEGE}	>AgB1	59	65	[SVmKmFGEVK]	>AgB1	10	19	5134	E5/E63	K4/K13
83	829.888	2	1658.77	1658.77	-0.2411	[mFGEVK]	>AgB1	14	19	{DDGLTSTSR]	>AgB1	1	9	4150	E4/E17	{1/N-Terminal
Tetramer AgB1 EDC
183	553.595	3	1658.77	1658.77	-0.5426	[mFGEVK]	>AgB1	14	19	{DDGLTSTSR]	>AgB1	1	9	3853	E4/E17	{1/N-Terminal
137	628.624	3	1883.86	1883.86	-1.2209	{DDGLTSTSR]	>AgB1	1	9	{DDGLTSTSR]	>AgB1	1	9	3474	{1/N-Terminal	D1/D1
133	474.483	4	1894.91	1894.91	-0.5805	[mFGEVK]	>AgB1	14	19	[SVmKmFGEVK]	>AgB1	10	19	3839	E4/E17	K4/K13
130	619.643	3	1856.91	1856.91	-0.1077	[GLIAEGE}	>AgB1	59	65	[SVmKmFGEVK]	>AgB1	10	19	4646	E5/E63	K4/K13
110	471.721	4	1883.86	1883.86	0.5839	{DDGLTSTSR]	>AgB1	1	9	{DDGLTSTSR]	>AgB1	1	9	3639	{1/N-Terminal	D1/D1

## Sheet: AgB2_EDC_NR
MS signals generated by cross-linked peptides and their attribution as the interacting residues from AgB2 dimer’s, trimer’s, tetramer’s and High Molecular Weight (HMW) gel bands in non reducing conditions
Score	m/z	Charge	Experimental M+H+	Theoretical M+H+	Deviation in ppm	Peptide α	Protein α	From	To	Peptide β	Protein β	From	To	Scan number	best linkage position peptide α/position in the protein α	best linkage position peptide β/position in the protein β
Dimer AgB2 EDC
None
Trimer AgB2 EDC
72	419.892	3	1257.66	1257.66	1.1132	{KDEPK]	>AgB2	1	5	[WGELR]	>AgB2	16	20	3205	{1/N-Terminal	E3/E18
Tetramer AgB2 EDC
59	394.562	3	1181.67	1181.67	0.9309	[DFFR]	>AgB2	21	24	[EVLKK]	>AgB2	52	56	4628	D1/D21	K4/K55
57	394.537	3	1181.59	1181.59	-0.9309	[DFFR]	>AgB2	21	24	{KDEPK]	>AgB2	1	5	3520	D1/D21	{1/N-Terminal
55	502.255	3	1504.75	1504.75	-0.4652	[DDDSK}	>AgB2	66	70	[KRWGELR]	>AgB2	14	20	2590	D1/D66	K1/K14

## Sheet: AgB2_EDC_RED
MS signals generated by cross-linked peptides and their attribution as the interacting residues from AgB2 dimer’s, trimer’s, tetramer’s and High Molecular Weight (HMW) gel bands in reducing conditions
Score	m/z	Charge	Experimental M+H+	Theoretical M+H+	Deviation in ppm	Peptide α	Protein α	From	To	Peptide β	Protein β	From	To	Scan number	best linkage position peptide α/position in the protein α	best linkage position peptide β/position in the protein β
Dimer AgB2 EDC RED
None
Trimer AgB2 EDC RED
None
Tetramer AgB2 EDC RED
65	425.943	3	1275.81	1275.81	-1.8028	[KYVK]	>AgB2	56	59	[IREVLK]	>AgB2	50	55	3082	K1/K56	E3/E52

## Sheet: AgB3_EDC_NR
MS signals generated by cross-linked peptides and their attribution as the interacting residues from AgB3 dimer’s, trimer’s, tetramer’s and High Molecular Weight (HMW) gel bands in non reducing conditions
Score	m/z	Charge	Experimental M+H+	Theoretical M+H+	Deviation in ppm	Peptide α	Protein α	From	To	Peptide β	Protein β	From	To	Scan number	best linkage position peptide α/position in the protein α	best linkage position peptide β/position in the protein β
Dimer AgB3 EDC
118	473.935	3	1419.79	1419.79	1.62	[KGVmK]	>AgB3	11	15	[KLVKEDE}	>AgB3	61	67	2211	K5/K15	E7/E67
108	405.906	3	1215.7	1215.71	-1.9742	[KAR]	>AgB3	50	52	[KLVKEDE}	>AgB3	61	67	1857	K1/K50	E7/E67
80	381.911	3	1143.72	1143.72	-2.011	[KKAR]	>AgB3	49	52	[AISEIK]	>AgB3	16	21	1990	K2/K49	E4/E19
80	623.005	3	1867	1867	-0.5356	[KLVKEDE}	>AgB3	61	67	[mALKEYVR]	>AgB3	53	60	3823	E5/E65	K4/K56
Trimer AgB3 EDC
146	505.524	4	2019.07	2019.07	0	[KLVEVmK]	>AgB3	32	38	[HFFQSDPLGK]	>AgB3	22	31	5368	K1/K32	D6/D27
144	473.934	3	1419.79	1419.79	-0.9156	[KGVmK]	>AgB3	11	15	[KLVKEDE}	>AgB3	61	67	2253	K5/K15	}7/C-Terminal
142	623.004	3	1867	1867	-1.1784	[KLVKEDE}	>AgB3	61	67	[mALKEYVR]	>AgB3	53	60	3964	}7/C-Terminal	K4/K56
137	405.907	3	1215.7	1215.71	-1.4806	[KAR]	>AgB3	50	52	[KLVKEDE}	>AgB3	61	67	1902	K1/K50	E7/E67
115	555.624	3	1664.86	1664.86	0.0601	[KAR]	>AgB3	50	52	[DVASVBEmVRK]	>AgB3	39	49	2813	K1/K50	E7/E45
105	517.822	2	1034.64	1034.64	-0.29	[KLVK]	>AgB3	61	64	[EYVR]	>AgB3	57	60	2804	K1/K61	E1/E57
99	550.629	3	1649.87	1649.87	-0.7273	[KLVK]	>AgB3	61	64	[DVASVBEmVR]	>AgB3	39	48	3774	K1/K61	D1/D39
84	467.506	4	1867	1867	-0.3214	[KLVKEDE}	>AgB3	61	67	[mALKEYVR]	>AgB3	53	60	4069	E5/E65	K4/K56
Tetramer AgB3 EDC
144	405.906	3	1215.7	1215.71	-1.7274	[KAR]	>AgB3	50	52	[KLVKEDE}	>AgB3	61	67	1869	K1/K50	}7/C-Terminal
108	467.506	4	1867	1867	0.3214	[KLVKEDE}	>AgB3	61	67	[mALKEYVR]	>AgB3	53	60	3767	K4/K64	E5/E57
88	460.93	3	1380.78	1380.78	-1.8106	[KAR]	>AgB3	50	52	[mALKEYVR]	>AgB3	53	60	2517	K1/K50	E5/E57
84	381.911	3	1143.72	1143.72	-2.011	[KKAR]	>AgB3	49	52	[AISEIK]	>AgB3	16	21	2018	K2/K50	E4/E19

## Sheet: AgB3_EDC_RED
MS signals generated by cross-linked peptides and their attribution as the interacting residues from AgB3 dimer’s, trimer’s, tetramer’s and High Molecular Weight (HMW) gel bands in reducing conditions
Score	m/z	Charge	Experimental M+H+	Theoretical M+H+	Deviation in ppm	Peptide α	Protein α	From	To	Peptide β	Protein β	From	To	Scan number	best linkage position peptide α/position in the protein α	best linkage position peptide β/position in the protein β
Dimer AgB3 EDC RED
141	405.906	3	1215.7	1215.71	-2.4677	[KKAR]	>AgB3	49	52	[LVKEDE}	>AgB3	62	67	1844	K2/K50	E6/E67
129	623.004	3	1867	1867	-1.9818	[KLVKEDE}	>AgB3	61	67	[mALKEYVR]	>AgB3	53	60	3997	E5/E65	K4/K56
Trimer AgB3 EDC RED
132	405.907	3	1215.7	1215.71	-0.7403	[KKAR]	>AgB3	49	52	[LVKEDE}	>AgB3	62	67	1723	K2/K50	D5/D66
Tetramer AgB3 EDC RED
118	405.907	3	1215.7	1215.71	-0.7403	[KKAR]	>AgB3	49	52	[LVKEDE}	>AgB3	62	67	1694	K2/K50	E6/E67
117	467.506	4	1867	1867	0.1071	[KLVKEDE}	>AgB3	61	67	[mALKEYVR]	>AgB3	53	60	3743	E7/E67	K4/K56

## Sheet: AgB4_EDC_NR
MS signals generated by cross-linked peptides and their attribution as the interacting residues from AgB4 dimer’s, trimer’s, tetramer’s and High Molecular Weight (HMW) gel bands in non reducing conditions
Score	m/z	Charge	Experimental M+H+	Theoretical M+H+	Deviation in ppm	Peptide α	Protein α	From	To	Peptide β	Protein β	From	To	Scan number	best linkage position peptide α/position in the protein α	best linkage position peptide β/position in the protein β
Dimer AgB4 EDC
80	427.575	3	1280.71	1280.71	-1.3274	[DFFR]	“>”AgB4	20	23	[KLGEIR]	“>”AgB4	14	19	6583	D1/D20	K1/K14
71	427.575	3	1280.71	1280.71	-1.5616	[DFFR]	“>”AgB4	20	23	[KLGEIR]	“>”AgB4	14	19	6809	D1/D20	K1/K14
69	433.245	3	1297.72	1297.72	-1.387	[LGEIR]	“>”AgB4	15	19	{KAEPER]	“>”AgB4	1	6	2430	E3/E17	{1/N-Terminal
49	427.575	3	1280.71	1280.71	-1.5616	[DFFR]	“>”AgB4	20	23	[KLGEIR]	“>”AgB4	14	19	5232	D1/D20	K1/K14
Trimer AgB4 EDC
None
Tetramer AgB4 EDC
57	427.575	3	1280.71	1280.71	-0.6247	[DFFR]	“>”AgB4	20	23	[KLGEIR]	“>”AgB4	14	19	5356	D1/D20	K1/K14

## Sheet: AgB4_EDC_RED
MS signals generated by cross-linked peptides and their attribution as the interacting residues from AgB4 dimer’s, trimer’s, tetramer’s and High Molecular Weight (HMW) gel bands in reducing conditions
Score	m/z	Charge	Experimental M+H+	Theoretical M+H+	Deviation in ppm	Peptide α	Protein α	From	To	Peptide β	Protein β	From	To	Scan number	best linkage position peptide α/position in the protein α	best linkage position peptide β/position in the protein β
Dimer AgB4 EDC RED
None
Trimer AgB4 EDC RED
None
Tetramer AgB4 EDC RED
None

## Sheet: Mix AgB_EDC_NR
MS signals generated by cross-linked peptides and their attribution as the interacting residues from AgB mixture dimer’s, trimer’s, tetramer’s and High Molecular Weight (HMW) gel bands in non reducing conditions
Score	m/z	Charge	Experimental M+H+	Theoretical M+H+	Deviation in ppm	Peptide α	Protein α	From	To	Peptide β	Protein β	From	To	Scan number	best linkage position peptide α/position in the protein α	best linkage position peptide β/position in the protein β
Dimer Mix AgB EDC
None
Trimer Mix AgB EDC
161	433.246	3	1297.72	1297.72	-0.9247	[LGEIR]	>AgB4	15	19	{KAEPER]	>AgB4	1	6	2708	E3/E17	K1/K1
Tetramer Mix AgB EDC
122	405.907	3	1215.7	1215.71	-0.7403	[KKAR]	>AgB3	49	52	[LVKEDE}	>AgB3	62	68	1757	K2/K50	E6/E67
118	406.586	3	1217.74	1217.74	1.0676	[KKAR]	>AgB3	49	52	[LVEVmK]	>AgB3	33	38	2011	K2/K50	E3/E35
HMW Mix AgB EDC
119	640.858	2	1280.71	1280.71	-1.874	[DFFR]	>AgB4	20	23	[KLGEIR]	>AgB4	14	19	5372	D1/D20	K1/K14
105	406.585	3	1217.74	1217.74	0.0821	[KKAR]	>AgB3	49	52	[LVEVmK]	>AgB3	33	38	1991	K2/K50	E3/E35
96	517.822	2	1034.64	1034.64	-0.29	[KLVK]	>AgB3	61	64	[EYVR]	>AgB3	57	60	2747	K1/K61	E1/E57
94	623.005	3	1867	1867	-1.0177	[KLVKEDE}	>AgB3	61	67	[mALKEYVR]	>AgB3	53	60	3911	E7/E67	K4/K56
93	475.944	3	1425.82	1425.82	-1.052	[KLGEIR]	>AgB4	14	19	{KAEPER]	>AgB4	1	6	2416	E4/E17	K1/K1

## Sheet: Mix AgB_EDC_RED
MS signals generated by cross-linked peptides and their attribution as the interacting residues from AgB mixture dimer’s, trimer’s, tetramer’s and High Molecular Weight (HMW) gel bands in reducing conditions
Score	m/z	Charge	Experimental M+H+	Theoretical M+H+	Deviation in ppm	Peptide α	Protein α	From	To	Peptide β	Protein β	From	To	Scan number	best linkage position peptide α/position in the protein α	best linkage position peptide β/position in the protein β
Dimer Mix AgB EDC RED
None
Trimer Mix AgB EDC RED
97	619.643	3	1856.91	1856.91	-0.75394	[GLIAEGE}	>AgB1	59	65	[SVmKmFGEVK]	>AgB1	10	19	5246	E5/E63	K4/K13
Tetramer Mix AgB EDC RED
90	553.596	3	1658.77	1658.77	1.08514	[mFGEVK]	>AgB1	14	19	{DDGLTSTSR]	>AgB1	1	9	4261	E4/E17	{1/N-Terminal
HMW Mix AgB EDC RED
None
